# Supplementary material for: Trends in the multiple prescriptions of hypnotic drugs in a university outpatient in Japan
Source: Neuropsychopharmacol Rep. 2023 Nov 9;44(1):80–9. doi: 10.1002/npr2.12386 (PMC10932787; doi:10.1002/npr2.12386)
Supplement: Supplementary file 1 — Table S1. [file NPR2-44-80-s001.zip]

Archive with 2 entries (2 files):
- supplemental table  2.docx
- supplemental table .docx
